# Supplementary material for: Porcine parvovirus infection induces necroptosis of porcine placental trophoblast cells via a ZBP1-mediated pathway
Source: Vet Res. 2024 Nov 29;55:156. doi: 10.1186/s13567-024-01410-x (PMC11605877; doi:10.1186/s13567-024-01410-x)
Supplement: Supplementary file 7 — Additional file 7. Guide RNA sequences used in this study. [file 13567_2024_1410_MOESM7_ESM.xls]

## Sheet: Sheet1
Additional file 7 Sequences of guide RNAs used in this study.
Name		Sequence
zbp1-352-F		CACCGGACCGACGGGACCAGAGAAG
zbp1-352-R		AAACCTTCTCTGGTCCCGTCGGTCC
zbp1-368-F		CACCGGAAGTGGTGCTGGCAGAGCA
zbp1-368-R		AAACTGCTCTGCCAGCACCACTTCC
zbp1-403-F		CACCGGAATCGCAACTGCCTCTTGC
zbp1-403-R		AAACGCAAGAGGCAGTTGCGATTCC
Caspase8-219-F		CACCGAGGTAATTGATCAGAAGATC
Caspase8-219-R		AAACGATCTTCTGATCAATTACCTC
Caspase8-715-F		CACCGACCGAATGAAAAGCAAGCCT
Caspase8-715-R		AAACAGGCTTGCTTTTCATTCGGTC
Caspase8-721-F		CACCGGAAGATCAAACAGTATCCCC
Caspase8-721-R		AAACGGGGATACTGTTTGATCTTCC
RIPK3-300-F		CACCGCTGGAGTGGGACTATGTATC
RIPK3-300-R		AAACGATACATAGTCCCACTCCAGC
RIPK3-376-F		CACCGAGCCCCAGTGCCCTCGTCCC
RIPK3-376-R		AAACGGGACGAGGGCACTGGGGCTC
RIPK3-481-F		CACCGCTCTGAGTCTAGCAGGACGT
RIPK3-481-R		AAACACGTCCTGCTAGACTCAGAGC
mlkl-126-F		CACCGGTCTTCGAACCCGAAGCCCC
mlkl-126-R		AAACGGGGCTTCGGGTTCGAAGACC
mlkl-520-F		CACCGGGCCATGACAGAATACTCTT
mlkl-520-R		AAACAAGAGTATTCTGTCATGGCCC
mlkl-543-F		CACCGTGGAGTGAACAAGAGGCTGA
mlkl-543-R		AAACTCAGCCTCTTGTTCACTCCAC
