# Supplementary material for: Porcine parvovirus infection induces necroptosis of porcine placental trophoblast cells via a ZBP1-mediated pathway
Source: Vet Res. 2024 Nov 29;55:156. doi: 10.1186/s13567-024-01410-x (PMC11605877; doi:10.1186/s13567-024-01410-x)
Supplement: Supplementary file 8 — Additional file 8. Primer sequences for gene knockout identification used in this study. [file 13567_2024_1410_MOESM8_ESM.xls]

## Sheet: Sheet1
Additional file 8 Primer sequences for gene knockout identification used in this study.
Primers			Sequences (5′-3′)
Ko-zbp1-352/368-F			AGGCTCAGCACTTCGTATCAA
Ko-zbp1-352/368-R			GTTCTCTAAACCTGGGTGGGG
Ko-zbp1-403-F			AGTTTGAATCCGTTCCCCCG
Ko-zbp1-403-R			AAAGGGACACTGTCTGCTCC
Ko-caspase8-219-F			CCTCATCTGAACATAACAATGCG
Ko-caspase8-219-R			TGGCCCTGATGGGACATCTT
Ko-caspase8-715/721-F			GAGTGTGGGACACTGCTGTT
Ko-caspase8-715/721-R			AACCTGTGGCCCTGTTGATT
Ko-RIPK3-300-F			CACCGCTGGAGTGGGACTATGTATC
Ko-RIPK3-300-R			AAACGATACATAGTCCCACTCCAGC
Ko-IPK3-376-F			CACCGAGCCCCAGTGCCCTCGTCCC
Ko-RIPK3-376-R			AAACGGGACGAGGGCACTGGGGCTC
Ko-RIPK3-481-F			CACCGCTCTGAGTCTAGCAGGACGT
Ko-RIPK3-481-R			AAACACGTCCTGCTAGACTCAGAGC
Ko-mlkl-126-F			CACCGGTCTTCGAACCCGAAGCCCC
Ko-mlkl-126-R			AAACGGGGCTTCGGGTTCGAAGACC
Ko-mlkl-520-F			CACCGGGCCATGACAGAATACTCTT
Ko-mlkl-520-R			AAACAAGAGTATTCTGTCATGGCCC
Ko-mlkl-543-F			CACCGTGGAGTGAACAAGAGGCTGA
Ko-mlkl-543-R			AAACTCAGCCTCTTGTTCACTCCAC
